# Supplementary material for: Lane clearance approach for emergency vehicles in highways network
Source: PLoS One. 2022 Nov 4;17(11):e0276988. doi: 10.1371/journal.pone.0276988 (PMC9635696; doi:10.1371/journal.pone.0276988)
Supplement: S1 Data — (XLSX) [file pone.0276988.s001.xlsx]

## Sheet: trans_wireless
TWL Vs BWL		TWL (microsec)		BWL
		0.2		100
TWL= (SMsg / BWL )		0.1		200
		0.06		300
Smsg = 160bit		0.05		400
		0.04		500
		0.03		600

## Sheet: trans_wired
TW= (SMsg / BW )					TWL (microsec)		BWL
					2		10 megabytes per second
Smsg = 20bytes					0.2		100 megabyte per second communication.
					0.1		200 megabyte per second
					0.02		1gbps
					0.002		10gbps

## Sheet: Propa_delay
dE2E Vs BW		dtrn microsec	dpro()microsec		total microsec
		2	15		17
dE2E= dtrn + dpro		0.2	15		15.2
		0.1	15		15.1
dpro = 3000/2*10^8		0.02	15		15.02
		0.002	15		15.002

## Sheet: propa_delay2
dE2E Vs BWL		dtrn	dpro		total microsec
		0.2	3.3		3.5
		0.1	3.3		3.4
		0.06	3.3		3.36
dE2E= dtrn + dpro		0.05	3.3		3.35
		0.04	3.3		3.34
dpro = 1000/3*10^8		0.03	3.3		3.33

## Sheet: packet_delivery
Packet delivery ratio Vs number of the MNs		Packet deliver ratio		MN
	5div6	0.83		5
	9div11	0.8		10
	12div16	0.75		15
	15div21	0.71		20
	18div26	0.69		25
	21div31	0.67		30
Packet deliver ratio = Prec / Psent

## Sheet: handover delay
Handover latency Vs RA interval		Handover latency(s)			RA interval (s)
		2.5			1
		4.5			2
Handover delay = TMV + TIP + Tsig		7			3
		10			4
		12			5

## Sheet: signaling_cost
Signaling cost vs number of MNs		CLU	CBU	CPD	MN			Csig
Tres constant = 30 sec		5.16	0.16	0.01	5			5.33
		10.32	0.32	0.03	10			10.67
NMN *(( 2 * DMN_R * Ctrans_LU + Cproc) / Tres )		15.42	0.42	0.04	15			15.88
		20.56	0.56	0.06	20			41.18
CBU = (NMN * NCN * 2 * DMN_CN * Ctrans_BU) / Tres		25.69	0.69	0.07	25			26.45
		30.82	0.82	0.09	30			31.73
CPD = NMN * NCN * ¥SA * RLK
Csig = CLU + CBU + CPD
					Tres(sec)
vary tres and Nmn constant = 5
Signaling cost vs Tres
		7.74	0.24	0.01	20			7.99
		6.19	0.19	0.01	25			6.39
		5.16	0.16	0.01	30			5.33
		4.42	0.13	0.01	35			4.56
		3.87	0.12	0.01	40			4
		3.44	0.1	0.01	45			3.55
